# Supplementary material for: A low chromium diet increases body fat, energy intake and circulating triglycerides and insulin in male and female rats fed a moderately high-fat, high-sucrose diet from peripuberty to young adult age
Source: PLoS One. 2023 Jan 26;18(1):e0281019. doi: 10.1371/journal.pone.0281019 (PMC9879406; doi:10.1371/journal.pone.0281019)
Supplement: S1 Dataset — (XLSX) [file pone.0281019.s004.xlsx]

## Sheet: Table 1
			Body Composition (Day 0)				Body Composition (Day 83)				Body Composition (change from baseline)
Rat number	Diet	Sex	Fat (g)	Lean (g)	Fat (%)	Lean (%)	Fat (g)	Lean (g)	Fat (%)	Lean (%)	Change Fat (g)	Change Lean (g)	Change Fat (%)	Change Lean (%)
1	LCr	Male	13.78	104.73	11.1669	84.8703	105.87	464.96	17.8232	78.2761	92.09	360.23	6.6563	-6.59425
2	LCr	Male	19.54	119.37	13.5694	82.8958	210.26	523.8	27.5426	68.6141	190.72	404.43	13.9731	-14.2817
3	LCr	Male	17.31	112.51	12.8795	83.7128	167.39	522.47	23.596	73.6496	150.08	409.96	10.7165	-10.0632
4	LCr	Male	18.35	115.71	13.1071	82.65	172.71	564.93	22.7011	74.2547	154.36	449.22	9.59396	-8.39527
5	LCr	Male	18.01	116.77	12.7912	82.9332	166.68	570.03	22.1531	75.7616	148.67	453.26	9.36192	-7.17168
6	LCr	Male	21.62	117.72	14.9309	81.2983	327.5	522.44	37.2075	59.3547	305.88	404.72	22.2765	-21.9437
7	LCr	Male	14.73	108	11.472	84.1121	123.67	519.94	18.5024	77.7887	108.94	411.94	7.03043	-6.3234
8	LCr	Male	15.9	119.8	11.1814	84.2475	177.35	573.82	23.0624	74.619	161.45	454.02	11.881	-9.62855
9	LCr	Male	17.83	109.65	13.6315	83.8303	120.07	538.4	17.7408	79.5508	102.24	428.75	4.10934	-4.27945
10	LCr	Male	20.29	112.41	14.7029	81.4565	159.03	495.59	23.4627	73.1174	138.74	383.18	8.75977	-8.33908
11	LCr	Female	14.8	101.41	12.1113	82.9869	144.31	329.74	29.1653	66.6411	129.51	228.33	17.054	-16.3458
12	LCr	Female	16.7	107.35	12.6515	81.3258	190.24	282.05	38.8086	57.5377	173.54	174.7	26.1571	-23.788
13	LCr	Female	15.57	99.74	13.0621	83.6745	151.67	258.54	35.805	61.034	136.1	158.8	22.7429	-22.6405
14	LCr	Female	16.35	99.25	13.4679	81.7545	124.62	284.97	29.5588	67.5925	108.27	185.72	16.0909	-14.162
15	LCr	Female	16.39	101.82	13.3036	82.6461	157.06	260.1	36.407	60.2921	140.67	158.28	23.1035	-22.354
16	LCr	Female	15.89	105.92	12.5315	83.5331	89.72	276.49	23.623	72.7988	73.83	170.57	11.0914	-10.7343
17	LCr	Female	12.46	95.6	11.0265	84.6018	78.61	255.44	22.6021	73.4445	66.15	159.84	11.5755	-11.1573
18	LCr	Female	23.49	119.3	15.66	79.5333	322.84	321.96	48.8855	48.7523	299.35	202.66	33.2255	-30.7811
19	LCr	Female	14.85	98.96	12.5422	83.5811	75.14	260.64	21.7923	75.5916	60.29	161.68	9.25011	-7.98943
20	LCr	Female	16.53	103.9	13.3092	83.6554	94.85	259.77	26.0291	71.287	78.32	155.87	12.7199	-12.3683
21	NCr	Male	15.56	106.7	12.0807	82.8416	130.07	500.18	19.9249	76.6207	114.51	393.48	7.84419	-6.2209
22	NCr	Male	15.66	107.43	12.102	83.0216	161.1	481.32	24.0089	71.7317	145.44	373.89	11.9069	-11.2899
23	NCr	Male	17.21	112.5	12.6917	82.9646	139.16	486.27	21.5218	75.2041	121.95	373.77	8.83007	-7.76046
24	NCr	Male	19.29	119.69	13.3402	82.7732	223.37	523.94	28.9564	67.9207	204.08	404.25	15.6162	-14.8525
25	NCr	Male	13.89	97.6	12.0364	84.5754	115.34	502.98	18.1124	78.9856	101.45	405.38	6.07604	-5.58984
26	NCr	Male	21.53	128.54	13.7134	81.8726	220.02	581.44	26.5276	70.1037	198.49	452.9	12.8142	-11.7689
27	NCr	Male	14.27	112.02	10.7779	84.6073	90.8	455.84	16.0765	80.7082	76.53	343.82	5.29854	-3.89904
29	NCr	Male	18.23	111.28	13.4837	82.3077	114.21	496.04	18.1459	78.8116	95.98	384.76	4.66213	-3.49613
30	NCr	Male	18.25	112.25	13.2246	81.3406	111.35	531.13	16.8559	80.4012	93.1	418.88	3.63125	-0.939429
31	NCr	Female	16.34	101.78	13.2415	82.4797	95.56	291.17	23.6301	72.0005	79.22	189.39	10.3886	-10.4792
32	NCr	Female	13.79	106.68	10.8926	84.2654	67.69	293.59	17.9454	77.834	53.9	186.91	7.05281	-6.43136
33	NCr	Female	15.09	101.61	12.5124	84.2537	103.26	238.29	29.2356	67.466	88.17	136.68	16.7231	-16.7877
34	NCr	Female	15.89	105.24	12.4921	82.7358	92.56	259.28	25.3589	71.0356	76.67	154.04	12.8668	-11.7002
35	NCr	Female	12.76	96.2	11.2324	84.6831	54.55	232.05	18.3794	78.184	41.79	135.85	7.14699	-6.49914
36	NCr	Female	16.96	106.51	13.1473	82.5659	89.96	249.01	25.6005	70.8623	73	142.5	12.4532	-11.7036
37	NCr	Female	12.95	97.16	11.2609	84.487	69.45	240.73	21.676	75.1342	56.5	143.57	10.4152	-9.35275
38	NCr	Female	14.15	100.94	11.7136	83.5596	84.64	245.71	24.5333	71.2203	70.49	144.77	12.8198	-12.3393
39	NCr	Female	14.61	98.53	12.2773	82.7983	98.79	260.67	26.628	70.2615	84.18	162.14	14.3507	-12.5369
40	NCr	Female	17.91	118.46	12.4895	82.6081	88.28	312.01	21.4272	75.7306	70.37	193.55	8.93764	-6.87751
41	HCr	Male	16.86	106.99	13.0698	82.938	180.54	544.52	23.9697	72.2942	163.68	437.53	10.9	-10.6438
42	HCr	Male	17.8	111.36	13.1462	82.2452	126.24	469.05	20.4537	75.9964	108.44	357.69	7.30743	-6.24876
43	HCr	Male	14.44	104.88	11.6264	84.4444	95.17	488	15.8037	81.0362	80.73	383.12	4.17731	-3.40824
44	HCr	Male	20.86	118.86	14.3073	81.5226	263.78	523.24	32.4134	64.2959	242.92	404.38	18.1061	-17.2267
45	HCr	Male	15.98	111.9	11.9254	83.5075	105.15	562.15	15.3057	81.8268	89.17	450.25	3.3803	-1.68068
46	HCr	Male	19.59	115.4	13.7958	81.2676	175.49	533.7	24.1522	73.4517	155.9	418.3	10.3564	-7.81591
47	HCr	Male	17.41	109.09	13.0902	82.0226	115.41	452.09	19.4883	76.3408	98	343	6.39812	-5.68179
48	HCr	Male	18.22	115.97	12.9772	82.5997	120.27	510.22	18.4747	78.3748	102.05	394.25	5.49745	-4.22491
49	HCr	Male	16.2	103.39	12.8368	81.9255	171.43	467.64	25.99	70.8975	155.23	364.25	13.1532	-11.028
50	HCr	Male	21.21	115.28	14.8115	80.5028	134.52	548.03	19.0917	77.7789	113.31	432.75	4.28023	-2.72391
51	HCr	Female	15.9	103.23	12.6794	82.3206	168.64	285.06	35.7591	60.4453	152.74	181.83	23.0797	-21.8753
52	HCr	Female	17.75	104.39	13.824	81.3006	97.58	230.28	28.6494	67.6101	79.83	125.89	14.8255	-13.6905
53	HCr	Female	16.62	94.26	14.4271	81.8229	78.41	264.96	21.8534	73.8462	61.79	170.7	7.42632	-7.97676
54	HCr	Female	17.51	113.48	12.7438	82.591	128.21	289.33	29.5143	66.6045	110.7	175.85	16.7705	-15.9865
55	HCr	Female	16.17	101.22	13.2541	82.9672	113.28	304.98	26.1617	70.4342	97.11	203.76	12.9076	-12.533
56	HCr	Female	16.59	104.01	13.2508	83.0751	125.89	261.99	31.583	65.7275	109.3	157.98	18.3322	-17.3475
57	HCr	Female	13.24	97.78	11.3746	84.0034	90.27	251.56	25.7179	71.6695	77.03	153.78	14.3434	-12.3339
58	HCr	Female	15.53	106.97	12.0201	82.7941	85.2	267.5	23.3937	73.4487	69.67	160.53	11.3736	-9.34546
59	HCr	Female	14.22	94.57	12.5841	83.6903	90.33	282.6	23.5603	73.7089	76.11	188.03	10.9762	-9.98135
60	HCr	Female	19.2	120.86	12.9032	81.2231	89.16	302.81	21.8209	74.1092	69.96	181.95	8.91763	-7.11397

## Sheet: Table 2
Rat number	Diet	Sex	Femur length (mm)	Femur width (mm)	Femur length:width ratio	Femur Wet Weight (g)	Femur Dry Weight (g)	Femur volume (cm3)	Femur density (g/cm3)
1	LCr	Male	41.71	4.51	9.24834	1.4643	0.9189	1.02943	1.42244
2	LCr	Male	42.6	4.66	9.14163	1.5141	0.97	1.04913	1.44319
3	LCr	Male	43.09	5.15	8.36699	1.6758	1.079	1.14113	1.46854
4	LCr	Male	43.96	5.09	8.63654	1.6676	1.0633	1.15973	1.43791
5	LCr	Male	42.8	4.79	8.93528	1.5581	1.0023	1.07643	1.44747
6	LCr	Male	40	5.21	7.67754	1.4411	0.9663	0.973429	1.48044
7	LCr	Male	42.74	5.35	7.98879	1.5897	1.0034	1.09893	1.44659
8	LCr	Male	43.65	4.95	8.81818	1.6017	0.9977	1.09773	1.4591
9	LCr	Male	42.47	5.02	8.46016	1.5683	0.9727	1.10033	1.4253
10	LCr	Male	42.7	4.93	8.66126	1.545	0.9779	1.07543	1.43663
11	LCr	Female	38.89	4.08	9.53186	1.1701	0.7169	0.792524	1.47642
12	LCr	Female	37.47	4.25	8.81647	1.0912	0.7274	0.739622	1.47535
13	LCr	Female	36.66	4.02	9.1194	0.9651	0.6286	0.612618	1.57537
14	LCr	Female	37.86	4.17	9.07914	1.0581	0.694	0.689521	1.53454
15	LCr	Female	36.28	3.92	9.2551	0.899	0.6026	0.593618	1.51444
16	LCr	Female	36.56	4.26	8.58216	1.0597	0.6627	0.735922	1.43996
17	LCr	Female	37.19	3.95	9.41519	0.9956	0.6609	0.624319	1.5947
18	LCr	Female	36.62	4.39	8.34169	1.0865	0.7336	0.698721	1.55498
19	LCr	Female	36.58	3.96	9.23737	1.0281	0.6568	0.65592	1.56742
20	LCr	Female	37.1	3.97	9.34509	0.9933	0.6488	0.67602	1.46933
21	NCr	Male	42.54	4.33	9.82448	1.3536	0.8802	0.923528	1.46568
22	NCr	Male	42.43	4.52	9.38717	1.4689	0.9477	1.00383	1.4633
23	NCr	Male	43.91	4.99	8.7996	1.6509	1.0582	1.13643	1.4527
24	NCr	Male	42.89	4.87	8.80698	1.5941	1.0224	1.08853	1.46445
25	NCr	Male	42.81	4.59	9.3268	1.3808	0.8675	0.950029	1.45343
26	NCr	Male	43.29	5.14	8.42218	1.67	1.0684	1.12803	1.48045
27	NCr	Male	41.81	4.95	8.44646	1.4731	0.9114	1.00593	1.46442
29	NCr	Male	42.79	4.89	8.75051	1.5638	0.9687	1.09243	1.43148
30	NCr	Male	42.84	4.61	9.29284	1.5212	0.9596	1.04013	1.46251
31	NCr	Female	37.42	4.07	9.1941	1.0693	0.6909	0.714221	1.49715
32	NCr	Female	38.1	4.07	9.36118	1.0513	0.7017	0.695921	1.51066
33	NCr	Female	35.73	3.8	9.40263	0.9072	0.5961	0.574617	1.57879
34	NCr	Female	37.34	4.18	8.93301	1.0451	0.689	0.689221	1.51635
35	NCr	Female	35.55	3.73	9.53083	0.8189	0.5378	0.520716	1.57264
36	NCr	Female	35.88	4.12	8.70874	0.9627	0.5967	0.630519	1.52684
37	NCr	Female	36.07	4.02	8.97264	0.9637	0.6278	0.637319	1.51212
38	NCr	Female	35.72	3.72	9.60215	0.9103	0.5953	0.579117	1.57187
39	NCr	Female	36.76	3.85	9.54805	0.9751	0.6445	0.642219	1.51833
40	NCr	Female	37.25	4.24	8.78538	1.127	0.7092	0.761123	1.48071
42	HCr	Male	42.26	4.73	8.93446	1.4284	0.9311	0.954529	1.49645
43	HCr	Male	43.75	4.77	9.17191	1.4894	0.9543	1.01183	1.47199
44	HCr	Male	42.82	4.87	8.79261	1.6231	1.0601	1.09203	1.48631
45	HCr	Male	44.06	5.03	8.75944	1.675	1.0475	1.14963	1.45698
46	HCr	Male	42.94	4.63	9.2743	1.4773	0.9734	0.98773	1.49565
47	HCr	Male	41.88	4.73	8.85412	1.4275	0.9131	0.974429	1.46496
48	HCr	Male	42.33	4.81	8.80042	1.4836	0.9439	1.01753	1.45804
49	HCr	Male	42.28	4.55	9.29231	1.4347	0.9201	0.981229	1.46215
50	HCr	Male	43.47	5.09	8.54028	1.7103	1.077	1.18394	1.44459
51	HCr	Female	35.72	3.75	9.52533	0.998	0.6477	0.639019	1.56177
52	HCr	Female	34.82	3.86	9.02073	0.8452	0.5676	0.552017	1.53111
53	HCr	Female	38.3	3.79	10.1055	1.1023	0.7274	0.707421	1.55819
54	HCr	Female	37.54	4.38	8.57078	1.1407	0.7451	0.762323	1.49635
55	HCr	Female	37.4	3.98	9.39698	0.9931	0.6542	0.66182	1.50056
56	HCr	Female	36.33	3.58	10.148	0.8936	0.5821	0.578017	1.54597
57	HCr	Female	36.98	4.07	9.086	1.0371	0.6803	0.68062	1.52376
58	HCr	Female	36.79	3.94	9.33756	0.9643	0.625	0.65532	1.4715
59	HCr	Female	37.81	3.86	9.79534	1.0151	0.6615	0.68132	1.4899
60	HCr	Female	38.14	4.14	9.21256	1.1251	0.7288	0.749922	1.50029

## Sheet: Table 3
Rat number	Diet	Sex	Cholesterol (mmol/L)	HDL cholesterol (mmol/L)	LDL cholesterol (mmol/L)	Triglycerides (mmol/L)
1	LCr	Male	2.18	0.56	0.17	1.13
2	LCr	Male	2.68	0.56	0.26	1.45
3	LCr	Male	3.01	0.61	0.31	1.13
4	LCr	Male	2.33	0.51	0.2	1.94
5	LCr	Male	2.19	0.5	0.21	1.52
6	LCr	Male	1.79	0.51	0.18	3
7	LCr	Male	2.22	0.55	0.2	0.51
8	LCr	Male	2.58	0.63	0.21	1.12
9	LCr	Male	1.8	0.51	0.21	0.92
10	LCr	Male	2.1	0.53	0.2	1.34
11	LCr	Female	3.45	0.79	0.25	0.89
12	LCr	Female	3.37	0.74	0.22	1.22
13	LCr	Female	2.92	0.72	0.21	1.44
14	LCr	Female	2.47	0.65	0.13	1.48
15	LCr	Female	2.55	0.71	0.14	2.89
16	LCr	Female	2.03	0.56	0.12	0.45
17	LCr	Female	2.44	0.67	0.13	0.47
18	LCr	Female	2.88	0.71	0.17	3.88
19	LCr	Female	2.19	0.6	0.14	0.51
20	LCr	Female	1.72	0.54	0.08	0.62
21	NCr	Male	2.1	0.52	0.2	0.92
22	NCr	Male	2.02	0.54	0.17	1.35
23	NCr	Male	2.58	0.57	0.24	0.96
24	NCr	Male	2.83	0.64	0.23	1.18
25	NCr	Male	2.21	0.51	0.21	1.22
26	NCr	Male	2.3	0.57	0.19	1.94
27	NCr	Male	1.76	0.48	0.14	0.78
29	NCr	Male	1.67	0.45	0.2	0.82
30	NCr	Male	2.15	0.54	0.21	0.66
31	NCr	Female	2.5	0.6	0.16	0.57
32	NCr	Female	1.41	0.41	0.09	0.41
33	NCr	Female	2.82	0.72	0.2	0.81
34	NCr	Female	2.89	0.74	0.19	0.67
35	NCr	Female	2.14	0.56	0.1	0.39
36	NCr	Female	2.31	0.52	0.19	0.53
37	NCr	Female	2.06	0.62	0.13	0.38
38	NCr	Female	1.99	0.6	0.13	0.95
39	NCr	Female	1.72	0.55	0.11	0.52
40	NCr	Female	1.21	0.41	0.11	0.75
42	HCr	Male	1.76	0.47	0.14	1.14
43	HCr	Male	1.83	0.46	0.14	0.47
44	HCr	Male	3.11	0.61	0.29	2.6
45	HCr	Male	1.89	0.47	0.18	0.99
46	HCr	Male	2.02	0.55	0.16	1.48
47	HCr	Male	2.13	0.5	0.2	1.18
48	HCr	Male	2.15	0.52	0.24	1
49	HCr	Male	1.6	0.48	0.17	0.82
50	HCr	Male	1.63	0.43	0.18	1.04
51	HCr	Female	3.27	0.74	0.25	0.63
52	HCr	Female	2.83	0.69	0.2	0.5
53	HCr	Female	2.39	0.69	0.14	0.54
54	HCr	Female	2.42	0.65	0.14	0.96
55	HCr	Female	1.64	0.49	0.09	0.83
56	HCr	Female	2.07	0.57	0.09	0.62
57	HCr	Female	2.43	0.66	0.17	0.64
58	HCr	Female	2.12	0.64	0.13	0.52
59	HCr	Female	2.44	0.66	0.18	0.65
60	HCr	Female	2.37	0.74	0.18	0.73

## Sheet: Figure 1
			Body weight (g)
Rat number	Diet	Sex	Day 0	Day 7	Day 14	Day 21	Day 28	Day 35	Day 42	Day 48	Day 56	Day 63	Day 70	Day 76	Day 83
1	LCr	Male	120	185.6	249	313.4	375.6	427.6	461.6	490.4	510.2	530.8	553.2	578.4	594
2	LCr	Male	141.6	222	305.2	393	476	543.8	596.6	639.8	671.2	712.6	738	745.2	763.4
3	LCr	Male	134.2	209.6	294.2	366.4	446.4	506.2	559.6	599.2	623.2	649.2	686	701.6	709.4
4	LCr	Male	136.4	218.2	299.2	379.6	458.8	525	569	608.2	645.2	692	720	746.2	760.8
5	LCr	Male	133.8	220.2	309	388	471.4	528.8	579.4	616	647.6	681.2	710	738.6	752.4
6	LCr	Male	138.8	235.6	334.2	430.2	523.6	597	646.6	688.4	736	781.8	820.8	853.8	880.2
7	LCr	Male	123.8	203.4	281.6	356.4	422.4	480.6	517.6	548	587.2	620.4	650.6	657.2	668.4
8	LCr	Male	139	210.8	297.4	393	466.6	529.4	573.2	612.8	661.4	712	744.2	757	769
9	LCr	Male	128.2	202.2	276.6	356.6	423.8	481.8	521	556	587.8	624.6	655.6	675.8	676.8
10	LCr	Male	134.4	222.4	301.2	381.2	445.8	501.8	537.6	568.8	589	625	656.6	668.2	677.8
11	LCr	Female	118.4	176.4	231.6	297.2	345.8	378.2	385.6	405	419.6	431.2	448.2	464	494.8
12	LCr	Female	126.8	185.2	244.6	302.6	336.4	374.2	403.8	419.6	433.6	460.2	469	483.2	490.2
13	LCr	Female	116.2	155.6	205	247.8	291.2	315	338.4	359.8	373.2	397.8	408.4	413.8	423.6
14	LCr	Female	115.8	163	215	256	291.2	328	341.6	360.6	376.2	398	417.2	424.2	421.6
15	LCr	Female	117	163.6	214.2	250.2	282.2	312.4	331.8	351.4	366.6	385.8	407.6	427.4	431.4
16	LCr	Female	122.4	180.2	221.8	261.6	288.2	315.6	337.4	342.8	347.8	360	373.4	376.8	379.8
17	LCr	Female	109.2	160.8	205	240.8	270.8	298.4	310	317.2	320.6	336.6	346.6	344.8	347.8
18	LCr	Female	144.6	226.6	302.6	367.4	424.2	471	508	535.8	565.6	600.6	630.8	644	660.4
19	LCr	Female	113.4	165.2	200.6	235.2	258.4	276.6	292.6	297.4	311.2	325	332.2	331.2	344.8
20	LCr	Female	121.4	173.4	208.2	236.2	264.8	289	309	318.8	325.2	342.4	357.8	362.2	364.4
21	NCr	Male	123.6	208	271.4	351.8	420.4	482.2	517.8	550.2	574.6	598	625.2	640	652.8
22	NCr	Male	126	203.6	283.6	358.8	427.6	481.6	527.4	554.4	579.6	613.2	642	653.8	671
23	NCr	Male	135.2	205.6	275.2	351.2	415.6	471.6	514.2	547.8	571.4	603.4	619.8	639.2	646.6
24	NCr	Male	142.8	222	305	387.2	467.2	538.2	589.2	629.2	653.8	699.8	734	755	771.4
25	NCr	Male	111.6	174.4	238.6	316.8	381.4	431.6	473.6	518	547.6	582.8	609.6	623.6	636.8
26	NCr	Male	151.2	254.8	354.2	451.2	533.6	613.6	663.2	710.8	734.6	775.8	785.6	804.6	829.4
27	NCr	Male	128.8	199.8	269	325.2	379.4	425.2	461.2	484.4	509.2	533.4	556	561.4	564.8
29	NCr	Male	130.4	207.4	285.4	355.8	422.8	476.8	508.8	531.4	553.2	583.2	614.6	623.2	629.4
30	NCr	Male	132.4	211.2	283.8	351.2	417.8	472.8	511	540.2	569.4	600.2	629.8	650.8	660.6
31	NCr	Female	120.4	179.2	229.2	273.4	309.2	339	352.6	367.4	366.2	388.8	405.6	396.2	404.4
32	NCr	Female	123	176.6	218.6	253.2	282.8	307.4	320.6	330	344	357.8	366.2	373.4	377.2
33	NCr	Female	120.2	161	198	238.8	257.4	273.6	302.4	304.8	324.4	334.2	335.6	350	353.2
34	NCr	Female	122.4	166	204	234.8	263.8	297.8	309	318.4	322.8	339.6	349	360.6	365
35	NCr	Female	109	150.4	189	216.4	244.6	255.8	270.4	282.6	283.4	282	295.2	301	296.8
36	NCr	Female	124	169	214	244	275.8	294.8	316.2	327.8	332.8	339.4	350.6	353.2	351.4
37	NCr	Female	109.4	144.4	186.4	208.8	237.8	258.2	274.6	283.2	293.2	310.8	323.8	327.4	320.4
38	NCr	Female	115.6	162.6	195.6	227.2	254	274.2	287.4	296.8	310.4	323	338.8	340	345
39	NCr	Female	115.2	164	206.6	234.2	265	297	315.8	319.8	328.6	348.8	360.4	365.6	371
40	NCr	Female	138	194	231.6	272	302.6	330	349.4	359.4	369.8	390.6	405	412.4	412
41	HCr	Male	126.2	214.4	290	384.6	464.8	530.6	586	620.2	648.8	691.6	721.2	742.6	753.2
42	HCr	Male	133.4	208	273	340.6	397.2	448.6	484	507.8	533.6	558	588.6	603.8	617.2
43	HCr	Male	119.8	191.8	257.2	329.2	390.2	432.4	471.2	502.8	527.2	555.2	577.8	596.6	602.2
44	HCr	Male	143.2	230	326.2	422	504.2	571.4	623	661.2	697.8	735	779.4	806.4	813.8
45	HCr	Male	128.2	216.8	303.8	376.6	442.6	501.2	549	586	619.2	652	661	671.2	687
46	HCr	Male	134.4	221.2	308.2	395.8	479.6	544	577	622.8	648.6	679.4	696.8	713.2	726.6
47	HCr	Male	128.6	198	273.4	348	414.6	461.8	496	518.8	533.4	555.2	571	580.6	592.2
48	HCr	Male	136.8	216.4	296.4	374.8	442.6	501.4	533.2	562.6	587.8	614.2	633	658	651
49	HCr	Male	121.8	197.2	273.2	355.8	420.2	479.6	515	542.6	572	600.6	626.6	650.8	659.6
50	HCr	Male	138.8	216	288.6	367.2	437.8	492	537.2	570.8	598.4	643.4	675.2	689.2	704.6
51	HCr	Female	120	188.4	257	320.2	369.6	419.2	433.8	452	443	458.6	466	470.2	471.6
52	HCr	Female	123.8	179.4	218.2	248	273.4	288.8	312.8	321.2	323.6	325.2	337	341.2	340.6
53	HCr	Female	113.6	162.6	205.2	234	261.2	289.6	308	321.2	324	336.2	343.4	350.6	358.8
54	HCr	Female	132.4	193.8	237.4	280.2	297.2	323.6	339.6	357.4	367.6	388	400	413.6	434.4
55	HCr	Female	115.6	175.8	229.6	279.2	309.4	344.6	363.4	372.4	378	394.2	414.6	422	433
56	HCr	Female	121	172.2	215.6	263.2	305.6	322.8	345.4	364	375.6	393	394	396	398.6
57	HCr	Female	111.8	147.2	190.2	229.8	258.4	279.8	290.2	303.8	316.2	334.6	342.4	343.4	351
58	HCr	Female	123.4	173	209.6	261.8	306.6	319.6	329.2	338.8	350	354.8	365.8	363.8	364.2
59	HCr	Female	109	163	194.2	233.4	272.2	290.2	323.8	349.4	345.6	358.4	372.6	374.8	383.4
60	HCr	Female	140.2	193.4	246.8	289.2	325	356.8	376.2	386	387.8	408	405	415	408.6

## Sheet: Figure 2a
			Energy Intake (kcal/week)
Rat number	Diet	Sex	Day 0-7	Day 7-14	Day 14-21	Day 21-28	Day 28-35	Day 35-42	Day 42-48	Day 48-56	Day 56-63	Day 63-70	Day 70-76	Day 76-83
1	LCr	Male	528.38	584.646	615.417	676.959	681.355	681.355	555.634	677.838	624.209	625.088	582.009	633.88
2	LCr	Male	651.463	757.842	824.659	884.443	863.343	891.476	753.447	876.53	820.263	822.022	646.188	697.18
3	LCr	Male	674.322	788.613	756.963	846.638	859.826	862.463	709.488	823.78	742.017	821.143	650.584	656.738
4	LCr	Male	692.784	742.897	807.955	865.101	849.276	818.505	719.159	872.134	823.78	844.001	685.751	718.28
5	LCr	Male	708.609	765.755	783.338	899.388	818.505	803.559	670.805	832.572	779.822	807.076	695.422	723.555
6	LCr	Male	775.426	875.651	984.668	1083.13	1049.73	944.226	828.176	1028.63	995.218	964.447	837.847	851.034
7	LCr	Male	684.872	728.83	753.447	793.888	853.672	826.418	679.597	906.422	824.659	847.518	629.484	722.676
8	LCr	Male	675.201	779.822	932.797	924.884	938.951	883.563	760.48	953.018	931.918	905.543	725.313	822.022
9	LCr	Male	623.33	659.376	785.097	763.997	763.117	726.192	635.638	761.359	742.897	778.063	607.505	600.471
10	LCr	Male	770.151	796.526	894.113	897.63	875.651	825.538	700.697	788.613	829.934	823.78	669.926	683.992
11	LCr	Female	556.513	614.538	685.751	758.722	720.917	579.371	520.467	646.188	581.13	611.901	481.784	669.047
12	LCr	Female	625.088	684.872	773.667	722.676	692.784	674.322	542.446	618.055	663.772	600.471	478.267	463.321
13	LCr	Female	521.346	576.734	660.255	686.63	663.772	623.33	532.776	652.342	552.996	520.467	461.563	456.288
14	LCr	Female	536.292	570.58	602.23	646.188	697.18	592.559	510.796	642.672	619.813	577.613	473.871	436.067
15	LCr	Female	545.963	593.438	626.846	589.921	604.867	533.655	506.401	613.659	613.659	562.667	515.192	468.596
16	LCr	Female	591.68	537.171	564.426	596.076	588.163	559.151	446.617	560.03	496.73	523.105	468.596	456.288
17	LCr	Female	548.601	534.534	596.076	610.142	584.646	540.688	447.496	538.93	509.038	498.488	392.109	407.934
18	LCr	Female	858.947	934.555	947.743	961.809	938.951	879.168	732.347	865.101	842.243	851.913	680.476	719.159
19	LCr	Female	563.546	498.488	551.238	531.896	530.138	515.192	407.934	555.634	505.521	477.388	391.23	475.63
20	LCr	Female	545.084	496.73	496.73	546.842	549.48	544.205	465.08	530.138	538.051	517.83	439.584	443.1
21	NCr	Male	633.88	653.222	708.609	746.413	741.138	720.917	613.659	743.776	660.255	671.684	560.909	643.551
22	NCr	Male	627.726	683.992	735.863	745.534	748.172	763.117	574.096	760.48	711.247	693.663	575.855	621.571
23	NCr	Male	620.692	659.376	739.38	794.768	762.238	772.788	667.288	818.505	700.697	642.672	612.78	599.592
24	NCr	Male	713.884	794.768	886.201	921.368	960.93	925.763	827.297	887.08	958.293	922.247	760.48	812.351
25	NCr	Male	543.326	573.217	697.18	727.951	724.434	712.126	637.397	744.655	704.213	704.213	581.13	586.405
26	NCr	Male	826.418	928.401	990.822	986.426	1009.28	979.393	820.263	960.051	854.551	733.226	719.159	794.768
27	NCr	Male	651.463	657.617	698.059	742.017	734.984	767.513	644.43	775.426	727.951	719.159	542.446	665.53
29	NCr	Male	676.08	723.555	748.172	798.284	814.988	720.917	604.867	723.555	688.388	748.172	552.117	638.276
30	NCr	Male	664.651	655.859	690.147	771.03	758.722	750.809	605.746	788.613	758.722	720.917	654.98	662.892
31	NCr	Female	555.634	573.217	599.592	652.342	607.505	575.855	475.63	546.842	545.963	511.676	372.767	429.034
32	NCr	Female	544.205	543.326	580.251	589.042	606.626	544.205	469.475	588.163	590.801	541.567	472.992	468.596
33	NCr	Female	518.709	528.38	590.801	518.709	523.105	605.746	424.638	552.117	482.663	432.55	430.792	440.463
34	NCr	Female	524.863	486.18	500.246	544.205	593.438	537.171	435.188	495.851	495.851	495.851	421.121	423.759
35	NCr	Female	486.18	469.475	491.455	528.38	502.005	469.475	388.592	467.717	420.242	445.738	325.292	372.767
36	NCr	Female	552.996	539.809	501.126	546.842	554.755	554.755	419.363	494.971	485.301	479.146	349.03	387.713
37	NCr	Female	463.321	465.08	469.475	510.796	544.205	529.259	411.45	507.28	567.063	510.796	380.68	384.196
38	NCr	Female	504.642	482.663	505.521	529.259	515.192	462.442	391.23	517.83	487.938	483.542	364.855	415.846
39	NCr	Female	567.063	556.513	562.667	607.505	625.088	547.721	472.113	576.734	581.13	526.621	440.463	446.617
40	NCr	Female	611.901	560.909	622.451	619.813	615.417	594.317	492.334	615.417	578.492	566.184	519.588	355.184
41	HCr	Male	640.034	693.663	816.747	864.222	844.001	902.026	713.005	858.068	826.418	795.647	699.817	668.167
42	HCr	Male	618.055	621.571	676.959	670.805	699.817	681.355	563.546	685.751	615.417	691.905	531.017	547.721
43	HCr	Male	593.438	621.571	712.126	710.367	682.234	691.905	606.626	726.192	675.201	689.267	601.351	584.646
44	HCr	Male	766.634	934.555	1014.56	1009.28	1032.14	952.139	786.855	900.268	855.43	881.805	729.709	713.884
45	HCr	Male	673.442	736.742	726.192	763.117	749.051	794.768	651.463	763.997	749.051	631.242	576.734	641.792
46	HCr	Male	724.434	791.251	885.322	965.326	934.555	823.78	749.051	861.584	809.713	770.151	654.98	666.409
47	HCr	Male	620.692	678.717	727.951	811.472	771.909	721.797	622.451	652.342	623.33	636.517	563.546	608.384
48	HCr	Male	632.122	688.388	764.876	774.547	785.097	749.051	618.055	756.963	712.126	701.576	590.801	598.713
49	HCr	Male	633.001	737.622	811.472	825.538	863.343	797.405	671.684	805.318	781.58	758.722	677.838	644.43
50	HCr	Male	666.409	669.047	760.48	793.888	796.526	786.855	680.476	784.217	812.351	813.23	678.717	662.892
51	HCr	Female	611.901	767.513	844.88	782.459	851.034	704.213	499.367	525.742	552.996	511.676	439.584	410.571
52	HCr	Female	592.559	548.601	525.742	535.413	520.467	545.963	401.78	451.892	451.892	426.396	354.305	381.559
53	HCr	Female	534.534	552.117	539.809	542.446	588.163	576.734	451.892	536.292	498.488	492.334	452.771	440.463
54	HCr	Female	601.351	596.076	584.646	519.588	512.555	489.696	458.046	559.151	510.796	492.334	487.059	540.688
55	HCr	Female	577.613	594.317	640.034	653.222	632.122	540.688	451.892	536.292	513.434	564.426	466.838	474.751
56	HCr	Female	554.755	603.109	617.176	693.663	602.23	603.109	517.83	596.955	552.117	478.267	395.625	400.9
57	HCr	Female	478.267	511.676	552.117	565.305	560.03	483.542	464.2	566.184	546.842	516.951	405.296	440.463
58	HCr	Female	547.721	523.984	604.867	658.497	575.855	493.213	444.859	525.742	438.705	471.234	355.184	361.338
59	HCr	Female	517.83	481.784	533.655	596.076	576.734	640.034	570.58	560.03	526.621	556.513	449.255	496.73
60	HCr	Female	612.78	618.055	658.497	660.255	727.072	621.571	521.346	589.042	605.746	510.796	493.213	451.892

## Sheet: Figure 2b
			Food efficiency
Rat number	Diet	Sex	Day 0-7	Day 7-14	Day 14-21	Day 21-28	Day 28-35	Day 35-42	Day 42-48	Day 48-56	Day 56-63	Day 63-70	Day 70-76	Day 76-83
1	LCr	Male	0.124153	0.108442	0.104644	0.0918815	0.0763185	0.0499006	0.0518327	0.0292105	0.0330018	0.0358349	0.0432983	0.0246103
2	LCr	Male	0.123414	0.109785	0.106468	0.0938444	0.078532	0.0592276	0.0573365	0.0358231	0.0504716	0.0308994	0.0111423	0.0261052
3	LCr	Male	0.111816	0.107277	0.0953811	0.0944913	0.069549	0.0619157	0.0558149	0.029134	0.0350396	0.0448156	0.0239785	0.0118769
4	LCr	Male	0.118074	0.109033	0.0995105	0.09155	0.0779488	0.0537565	0.0545081	0.0424247	0.0568113	0.0331753	0.0382063	0.0203263
5	LCr	Male	0.121929	0.115964	0.10085	0.0927297	0.0701279	0.0629698	0.0545613	0.0379547	0.0430868	0.0356844	0.0411261	0.0190725
6	LCr	Male	0.124835	0.112602	0.0974948	0.0862312	0.069923	0.0525298	0.0504724	0.0462753	0.0460201	0.0404377	0.0393867	0.0310211
7	LCr	Male	0.116226	0.107295	0.0992771	0.0831351	0.0681761	0.0447716	0.0447324	0.043247	0.0402591	0.0356335	0.0104848	0.015498
8	LCr	Male	0.106339	0.111051	0.102487	0.0795775	0.0668831	0.049572	0.0520724	0.0509959	0.0542966	0.0355588	0.0176475	0.0145982
9	LCr	Male	0.118717	0.112834	0.101898	0.0879585	0.076004	0.0539802	0.0550628	0.0417674	0.0495358	0.0398425	0.0332508	0.00166536
10	LCr	Male	0.114263	0.0989296	0.0894741	0.0719673	0.0639524	0.0433656	0.0445271	0.0256146	0.0433769	0.0383598	0.0173154	0.0140352
11	LCr	Female	0.10422	0.0898236	0.0956616	0.0640551	0.0449427	0.0127725	0.0372742	0.022594	0.0199611	0.0277823	0.0327948	0.0460357
12	LCr	Female	0.0934268	0.0867316	0.0749676	0.0467706	0.0545625	0.043896	0.0291273	0.0226517	0.040074	0.0146552	0.0296905	0.0151083
13	LCr	Female	0.0755736	0.0856547	0.0648235	0.0632073	0.0358557	0.0375403	0.040167	0.0205414	0.0444849	0.0203663	0.0116994	0.0214777
14	LCr	Female	0.0880117	0.0911354	0.0680803	0.0544733	0.0527841	0.0229513	0.0371968	0.0242737	0.0351719	0.0332402	0.0147719	-0.00596238
15	LCr	Female	0.0853538	0.0852658	0.0574303	0.0542445	0.0499283	0.0363531	0.0387045	0.0247695	0.0312877	0.038744	0.0384323	0.00853613
16	LCr	Female	0.097688	0.0774427	0.0705142	0.0446252	0.0465857	0.0389877	0.0120909	0.0089281	0.0245606	0.0256163	0.00725571	0.0065748
17	LCr	Female	0.0940575	0.0826889	0.0600595	0.0491689	0.047208	0.0214541	0.0160895	0.0063088	0.0314318	0.0200607	-0.00459056	0.00735414
18	LCr	Female	0.0954658	0.0813221	0.068373	0.0590554	0.0498429	0.0420853	0.0379602	0.0344468	0.0415557	0.0354496	0.0193982	0.0228044
19	LCr	Female	0.0919179	0.0710147	0.0627678	0.0436175	0.0343307	0.0310564	0.0117666	0.0248365	0.0272985	0.0150821	-0.00255604	0.0285937
20	LCr	Female	0.0953982	0.0700582	0.0563687	0.0523003	0.0440417	0.0367509	0.0210717	0.0120723	0.0319673	0.0297395	0.0100095	0.00496501
21	NCr	Male	0.133148	0.0970574	0.113462	0.0919062	0.0833852	0.0493815	0.0527981	0.0328056	0.0354409	0.0404952	0.0263857	0.0198897
22	NCr	Male	0.123621	0.11696	0.102193	0.0922828	0.072176	0.060017	0.0470304	0.033137	0.047241	0.0415187	0.0204913	0.0276718
23	NCr	Male	0.113422	0.105554	0.102789	0.08103	0.0734678	0.0551251	0.0503531	0.0288331	0.0456688	0.0255185	0.031659	0.0123417
24	NCr	Male	0.110942	0.104433	0.0927555	0.0868274	0.0738867	0.0550897	0.0483502	0.0277314	0.048002	0.0370833	0.0276141	0.0201883
25	NCr	Male	0.115584	0.111999	0.112166	0.0887423	0.0692955	0.0589783	0.0696584	0.03975	0.0499849	0.0380567	0.024091	0.02251
26	NCr	Male	0.12536	0.107066	0.0978985	0.0835339	0.0792641	0.0506436	0.0580301	0.0247903	0.0482125	0.0133656	0.0264197	0.0312041
27	NCr	Male	0.108985	0.105228	0.0805089	0.0730441	0.0623143	0.0469047	0.0360008	0.0319824	0.033244	0.0314256	0.0099549	0.00510871
29	NCr	Male	0.113892	0.107801	0.0940961	0.08393	0.0662586	0.0443879	0.0373636	0.030129	0.0435801	0.041969	0.0155764	0.00971367
30	NCr	Male	0.118559	0.110695	0.0976604	0.086378	0.0724904	0.0508784	0.048205	0.037027	0.0405946	0.0410588	0.0320621	0.0147837
31	NCr	Female	0.105825	0.087227	0.0737168	0.0548792	0.0490531	0.0236171	0.0311166	-0.00219442	0.0413947	0.0328333	-0.0252168	0.0191127
32	NCr	Female	0.0984923	0.0773017	0.0596294	0.0502511	0.0405522	0.0242556	0.0200223	0.0238029	0.0233581	0.0155105	0.0152222	0.00810933
33	NCr	Female	0.0786568	0.0700254	0.0690588	0.0358583	0.0309689	0.0475446	0.00565187	0.0354997	0.020304	0.00323662	0.0334268	0.00726508
34	NCr	Female	0.0830693	0.0781604	0.0615697	0.0532888	0.0572933	0.02085	0.0215999	0.00887364	0.0338812	0.0189573	0.0275455	0.0103833
35	NCr	Female	0.0851537	0.0822194	0.0557529	0.0533707	0.0223105	0.0310985	0.0313954	0.00171044	-0.00333141	0.0296138	0.0178301	-0.0112671
36	NCr	Female	0.0813748	0.0833628	0.0598652	0.0581521	0.0342494	0.0385756	0.027661	0.0101016	0.0135998	0.0233749	0.00744923	-0.00464261
37	NCr	Female	0.0755415	0.0903071	0.0477128	0.0567741	0.0374859	0.0309867	0.0209017	0.019713	0.0310371	0.0254505	0.00945677	-0.0182199
38	NCr	Female	0.0931353	0.0683707	0.0625097	0.0506368	0.0392087	0.0285441	0.0240268	0.0262635	0.025823	0.0326755	0.00328898	0.0120237
39	NCr	Female	0.0860574	0.0765481	0.0490521	0.0506992	0.0511928	0.034324	0.00847255	0.0152583	0.0347599	0.0220272	0.0118058	0.0120909
40	NCr	Female	0.0915181	0.0670341	0.0649047	0.0493697	0.0445226	0.0326425	0.0203114	0.0168991	0.0359555	0.0254334	0.0142421	-0.00112618
41	HCr	Male	0.137805	0.108987	0.115825	0.0928003	0.077962	0.0614173	0.047966	0.0333307	0.0517898	0.0372024	0.0305794	0.0158643
42	HCr	Male	0.120701	0.104574	0.0998583	0.0843762	0.0734477	0.0519553	0.0422325	0.037623	0.0396479	0.0442257	0.0286243	0.024465
43	HCr	Male	0.121327	0.105217	0.101106	0.0858711	0.0618556	0.0560771	0.0520914	0.0335999	0.0414692	0.0327884	0.031263	0.00957844
44	HCr	Male	0.113222	0.102937	0.0944252	0.0814438	0.0651073	0.0541938	0.0485477	0.0406546	0.0434869	0.0503513	0.037001	0.0103658
45	HCr	Male	0.131563	0.118087	0.100249	0.0864873	0.0782323	0.0601434	0.0567952	0.0434557	0.0437888	0.0142576	0.0176858	0.0246186
46	HCr	Male	0.119818	0.109952	0.0989471	0.08681	0.0689098	0.0400592	0.0611441	0.0299448	0.0380382	0.022593	0.0250389	0.0201078
47	HCr	Male	0.111811	0.111092	0.102479	0.0820731	0.0611471	0.0473818	0.0366294	0.0223809	0.0349735	0.0248226	0.017035	0.0190669
48	HCr	Male	0.125925	0.116213	0.1025	0.0875351	0.0748952	0.0424537	0.0475686	0.0332909	0.0370721	0.0267968	0.0423155	-0.0116917
49	HCr	Male	0.119115	0.103034	0.10179	0.0780097	0.0688024	0.044394	0.0410907	0.0365073	0.0365925	0.0342682	0.0357017	0.0136555
50	HCr	Male	0.115845	0.108513	0.103356	0.0889294	0.0680455	0.0574439	0.0493772	0.0351943	0.0553948	0.0391033	0.0206271	0.0232315
51	HCr	Female	0.111783	0.0893796	0.0748035	0.0631343	0.058282	0.0207324	0.0364461	-0.0171187	0.0282099	0.0144623	0.00955449	0.00340988
52	HCr	Female	0.0938303	0.0707254	0.0566818	0.04744	0.0295888	0.043959	0.020907	0.005311	0.00354067	0.0276738	0.0118542	-0.0015725
53	HCr	Female	0.0916686	0.0771575	0.0533522	0.0501432	0.0482859	0.0319038	0.0292105	0.00522103	0.024474	0.0146242	0.0159021	0.0186168
54	HCr	Female	0.102103	0.0731451	0.0732066	0.0327182	0.0515067	0.0326733	0.0388607	0.018242	0.0399376	0.0243737	0.0279227	0.0384695
55	HCr	Female	0.104222	0.090524	0.0774959	0.0462324	0.0556855	0.0347705	0.0199163	0.0104421	0.0315523	0.0361429	0.0158513	0.0231701
56	HCr	Female	0.092293	0.0719605	0.0771255	0.0611248	0.0285605	0.0374725	0.0359191	0.019432	0.031515	0.00209088	0.00505529	0.0064854
57	HCr	Female	0.0740172	0.0840376	0.0717239	0.0505922	0.0382123	0.0215079	0.0292977	0.021901	0.0336477	0.0150885	0.00246733	0.0172546
58	HCr	Female	0.090557	0.0698495	0.0862999	0.0680338	0.0225751	0.0194642	0.0215799	0.0213032	0.0109413	0.023343	-0.00563089	0.001107
59	HCr	Female	0.104281	0.0647593	0.0734557	0.0650924	0.0312102	0.0524972	0.0448666	-0.00678535	0.0243059	0.025516	0.004897	0.0173132
60	HCr	Female	0.0868175	0.0864001	0.0643891	0.0542215	0.0437371	0.0312112	0.0187975	0.00305581	0.0333473	-0.00587318	0.0202752	-0.0141627

## Sheet: Figure 3a, 3b
Rat number	Time	Sex	Diet	Glucose (mg/dL)	Insulin (ng/mL)
1	0	Males	LCr	135.612	0.7274
1	30	Males	LCr	164.132	1.3154
1	60	Males	LCr	176.744	1.6833
1	120	Males	LCr	163.28	1.8975
2	0	Males	LCr	169.986	3.2193
2	30	Males	LCr	140.064	5.9962
2	60	Males	LCr	181.498	3.6872
2	120	Males	LCr	183.118	4.1585
3	0	Males	LCr	140.068	2.565
3	30	Males	LCr	154.68	7.5408
3	60	Males	LCr	187.716	5.4418
3	120	Males	LCr	166.42	4.3437
4	0	Males	LCr	152.166	2.411
4	30	Males	LCr	158.606	6.3286
4	60	Males	LCr	197.026	4.5698
4	120	Males	LCr	146.308	3.0583
5	0	Males	LCr	124.184	1.5137
5	30	Males	LCr	170.292	3.355
5	60	Males	LCr	175.234	2.0614
5	120	Males	LCr	172.68	1.857
6	0	Males	LCr	138.968	3.2498
6	30	Males	LCr	186.202	10.3976
6	60	Males	LCr	196.4	9.8872
6	120	Males	LCr	181.306	5.6694
7	0	Males	LCr	128.312	1.6681
7	30	Males	LCr	167.312	3.7903
7	60	Males	LCr	170.648	2.557
7	120	Males	LCr	153.428	2.0878
8	0	Males	LCr	139.008	1.7255
8	30	Males	LCr	189.926	4.9916
8	60	Males	LCr	222.788	3.2732
8	120	Males	LCr	190.73	3.5831
9	0	Males	LCr	129.324	1.1305
9	30	Males	LCr	169.368	2.8133
9	60	Males	LCr	179.348	3.6011
9	120	Males	LCr	168.534	1.7167
10	0	Males	LCr	141.424	1.8015
10	30	Males	LCr	200.47	3.912
10	60	Males	LCr	211.208	3.6533
10	120	Males	LCr	172.406	3.2358
11	0	Females	LCr	156.22	1.3783
11	30	Females	LCr	156.852	3.5545
11	60	Females	LCr	187.102	3.5029
11	120	Females	LCr	129.76	1.3732
12	0	Females	LCr	158.436	1.8903
12	30	Females	LCr	187.826	3.3636
12	60	Females	LCr	222.878	4.5166
12	120	Females	LCr	182.938	2.2268
13	0	Females	LCr	135.29	3.2218
13	30	Females	LCr	181.004	3.6638
13	60	Females	LCr	176.28	2.6726
13	120	Females	LCr	174.042	2.4011
14	0	Females	LCr	135.954	1.6046
14	30	Females	LCr	146.392	3.3348
14	60	Females	LCr	167.072	2.9198
14	120	Females	LCr	139.812	2.0359
15	0	Females	LCr	141.758	2.3513
15	30	Females	LCr	152.792	3.8332
15	60	Females	LCr	159.766	3.3414
15	120	Females	LCr	142.626	2.1821
16	0	Females	LCr	129.422	0.99
16	30	Females	LCr	158.774	2.298
16	60	Females	LCr	169.808	2.8892
16	120	Females	LCr	156.448	1.3155
17	0	Females	LCr	128.372	0.787
17	30	Females	LCr	197.582	2.2994
17	60	Females	LCr	214.058	2.1655
17	120	Females	LCr	171.9	0.9271
18	0	Females	LCr	164.116	5.6928
18	30	Females	LCr	276.446	15.0666
18	60	Females	LCr	291.726	9.6294
18	120	Females	LCr	266.768	8.6144
19	0	Females	LCr	105.694	1.2025
19	30	Females	LCr	137.926	1.8387
19	60	Females	LCr	149.628	2.0543
19	120	Females	LCr	134.728	1.0216
20	0	Females	LCr	120.228	0.6114
20	30	Females	LCr	168.592	0.8885
20	60	Females	LCr	171.2	1.355
20	120	Females	LCr	149.414	1.0947
21	0	Males	NCr	146.246	0.9446
21	30	Males	NCr	146.686	1.9334
21	60	Males	NCr	172.926	1.5052
21	120	Males	NCr	175.562	2.2159
22	0	Males	NCr	148.636	1.5324
22	30	Males	NCr	140.394	2.4605
22	60	Males	NCr	176.524	2.4211
22	120	Males	NCr	170.92	2.0396
23	0	Males	NCr	128.468	1.2352
23	30	Males	NCr	135.842	2.4231
23	60	Males	NCr	167.634	2.2587
23	120	Males	NCr	152.36	2.2361
24	0	Males	NCr	139.674	2.1629
24	30	Males	NCr	185.95	3.0256
24	60	Males	NCr	206.548	5.3837
24	120	Males	NCr	211.654	5.7683
25	0	Males	NCr	132.928	1.6823
25	30	Males	NCr	149.972	3.1879
25	60	Males	NCr	172.624	3.4531
25	120	Males	NCr	157.468	2.9081
26	0	Males	NCr	141.448	2.4005
26	30	Males	NCr	165.654	2.8831
26	60	Males	NCr	202.01	3.4498
26	120	Males	NCr	185.8	2.9003
27	0	Males	NCr	114.606	0.5367
27	30	Males	NCr	174.016	1.2783
27	60	Males	NCr	163.588	1.1347
27	120	Males	NCr	170.53	0.985
29	0	Males	NCr	137.368	0.7459
29	30	Males	NCr	163.002	1.3191
29	60	Males	NCr	154.644	1.1955
29	120	Males	NCr	138.22	0.8525
30	0	Males	NCr	141.424	1.3739
30	30	Males	NCr	168.984	2.4615
30	60	Males	NCr	196.938	1.7772
30	120	Males	NCr	175.798	1.6929
31	0	Females	NCr	117.89	0.691
31	30	Females	NCr	176.332	2.0926
31	60	Females	NCr	154.462	1.0987
31	120	Females	NCr	159.434	1.2575
32	0	Females	NCr	114.712	0.5331
32	30	Females	NCr	162.166	1.9582
32	60	Females	NCr	163.354	1.0901
32	120	Females	NCr	137.748	0.508
33	0	Females	NCr	128.108	2.0452
33	30	Females	NCr	138.826	1.9608
33	60	Females	NCr	154.736	2.5487
33	120	Females	NCr	135.124	1.4096
34	0	Females	NCr	119.798	1.2386
34	30	Females	NCr	133.15	2.8791
34	60	Females	NCr	151.332	1.6819
34	120	Females	NCr	137.286	0.8329
35	0	Females	NCr	106.146	0.4911
35	30	Females	NCr	183.692	0.837
35	60	Females	NCr	175.882	1.0049
35	120	Females	NCr	134.94	0.3914
36	0	Females	NCr	127.346	0.9645
36	30	Females	NCr	181.306	2.1643
36	60	Females	NCr	179.972	1.4631
36	120	Females	NCr	182.794	1.0265
37	0	Females	NCr	111.24	0.6222
37	30	Females	NCr	141.212	0.688
37	60	Females	NCr	180.54	0.8571
37	120	Females	NCr	145.86	0.7287
38	0	Females	NCr	129.362	0.9833
38	30	Females	NCr	173.238	2.2287
38	60	Females	NCr	202.978	3.0145
38	120	Females	NCr	140.888	0.7266
39	0	Females	NCr	139.714	0.6832
39	30	Females	NCr	152.12	1.9653
39	60	Females	NCr	187.608	1.6411
39	120	Females	NCr	138.952	1.04
41	0	Males	HCr	124.32	1.6143
41	30	Males	HCr	139.486	4.044
41	60	Males	HCr	185.18	3.5609
41	120	Males	HCr	168.502	2.2645
42	0	Males	HCr	125.83	1.4739
42	30	Males	HCr	163.28	2.1244
42	60	Males	HCr	193.368	2.4188
42	120	Males	HCr	176.002	2.3397
43	0	Males	HCr	132.004	0.9242
43	30	Males	HCr	135.124	2.4408
43	60	Males	HCr	157.746	2.3996
43	120	Males	HCr	159.818	2.1315
44	0	Males	HCr	141.2	3.997
44	30	Males	HCr	250.824	9.0746
44	60	Males	HCr	329.356	7.5602
44	120	Males	HCr	315.81	10.5406
45	0	Males	HCr	129.43	1.1764
45	30	Males	HCr	163.214	1.2678
45	60	Males	HCr	158.966	3.3747
45	120	Males	HCr	162.104	1.5651
46	0	Males	HCr	123.938	1.942
46	30	Males	HCr	152.202	2.8992
46	60	Males	HCr	196.368	3.4472
46	120	Males	HCr	181.46	3.0651
47	0	Males	HCr	130.516	1.4425
47	30	Males	HCr	156.05	3.1349
47	60	Males	HCr	158.82	1.8451
47	120	Males	HCr	155.662	2.2899
48	0	Males	HCr	118.092	2.0188
48	30	Males	HCr	131.112	1.8364
48	60	Males	HCr	152.534	2.1876
48	120	Males	HCr	158.254	1.8683
49	0	Males	HCr	128.218	1.8496
49	30	Males	HCr	182.212	4.1432
49	60	Males	HCr	196.672	3.1
49	120	Males	HCr	180.1	3.2178
50	0	Males	HCr	129.06	2.1023
50	30	Males	HCr	181.798	2.9506
50	60	Males	HCr	169.294	2.7057
50	120	Males	HCr	159.62	2.0199
51	0	Females	HCr	135.998	1.4464
51	30	Females	HCr	154.9	2.8381
51	60	Females	HCr	191.362	2.976
51	120	Females	HCr	163.446	1.7322
52	0	Females	HCr	130.732	0.8062
52	30	Females	HCr	148.272	1.7948
52	60	Females	HCr	141.064	1.2727
52	120	Females	HCr	143.604	0.9441
53	0	Females	HCr	129.104	1.323
53	30	Females	HCr	139.626	1.8793
53	60	Females	HCr	139.13	1.1711
53	120	Females	HCr	139.792	1.2984
54	0	Females	HCr	147.474	1.6921
54	30	Females	HCr	146.974	3.0501
54	60	Females	HCr	177.954	2.8156
54	120	Females	HCr	161.492	1.6004
55	0	Females	HCr	139.992	1.6616
55	30	Females	HCr	146.5	2.5171
55	60	Females	HCr	174.116	3.4103
55	120	Females	HCr	146.438	1.1339
56	0	Females	HCr	143.09	1.0141
56	30	Females	HCr	163.764	2.2569
56	60	Females	HCr	157.72	2.1218
56	120	Females	HCr	161.934	1.409
57	0	Females	HCr	138.65	1.3219
57	30	Females	HCr	172.138	2.8354
57	60	Females	HCr	206.222	3.0231
57	120	Females	HCr	153.338	1.1038
58	0	Females	HCr	158.75	0.9201
58	30	Females	HCr	156.608	1.1147
58	60	Females	HCr	153.03	1.1232
58	120	Females	HCr	156.49	1.1489
59	0	Females	HCr	160.362	2.0491
59	30	Females	HCr	173.384	3.3077
59	60	Females	HCr	178.664	1.8807
59	120	Females	HCr	168.458	1.2758
60	0	Females	HCr	136.91	1.2747
60	30	Females	HCr	152.218	2.2502
60	60	Females	HCr	198.004	2.5618
60	120	Females	HCr	157.602	1.2633

## Sheet: Figure 3c, 3d
Rat number	Sex	Diet	Glucose (Area under curve)	Insulin (Area under curve)
1	Male	LCr	19810	183.047
2	Male	LCr	20412.7	518.855
3	Male	LCr	20181.2	639.891
4	Male	LCr	20296.1	523.413
5	Male	LCr	20037.5	271.829
6	Male	LCr	21947.8	975.681
7	Male	LCr	19226	316.43
8	Male	LCr	23530.3	430.418
9	Male	LCr	20147.6	314.907
10	Male	LCr	22812	405.855
11	Female	LCr	19361.2	326.136
12	Female	LCr	23529	399.313
13	Female	LCr	20613.3	350.541
14	Female	LCr	18143.7	316.581
15	Female	LCr	18178.4	366.091
16	Female	LCr	19039.3	253.269
17	Female	LCr	22642.7	206.048
18	Female	LCr	31885.8	1229.14
19	Female	LCr	16498.3	196.29
20	Female	LCr	19047.6	129.642
21	Male	NCr	19642.8	206.382
22	Male	NCr	19512.5	266.938
23	Male	NCr	18116.6	259.945
24	Male	NCr	23317.9	538.527
25	Male	NCr	18985.2	363.504
26	Male	NCr	21755.8	364.75
27	Male	NCr	19416.9	127.011
29	Male	NCr	18056.2	130.134
30	Male	NCr	21327	225.214
31	Female	NCr	18792.1	160.31
32	Female	NCr	18069	131.037
33	Female	NCr	17103.2	246.482
34	Female	NCr	16720	205.625
35	Female	NCr	19065.8	89.439
36	Female	NCr	20931.9	176.031
37	Female	NCr	18405.1	90.4035
38	Female	NCr	20498.2	239.061
39	Female	NCr	19270.2	174.256
41	Male	HCr	19437.5	373.71
42	Male	HCr	20767.5	264.877
43	Male	HCr	17926.9	259.014
44	Male	HCr	33938	988.62
45	Male	HCr	18854.5	254.494
46	Male	HCr	20705.5	363.183
47	Male	HCr	18456	267.411
48	Male	HCr	17316.4	239.865
49	Male	HCr	21642.9	388.074
50	Male	HCr	19796.7	302.406
51	Female	HCr	20201.6	292.725
52	Female	HCr	17065.1	151.531
53	Female	HCr	16580	167.875
54	Female	HCr	19474	291.599
55	Female	HCr	18723.2	287.918
56	Female	HCr	19014.7	220.669
57	Female	HCr	21124	274.044
58	Female	HCr	18660.5	132.254
59	Female	HCr	20700.6	252.873
60	Female	HCr	20258.4	239.806

## Sheet: S1 Table
Diet	Diet Cr (mg/kg dry weight)	Diet Cr (mg/kg wet weight)
LCr	0.295539	0.278519
LCr	0.301721	0.28422
LCr	0.41992	0.394279
LCr	0.367979	0.348406
NCr	1.45969	1.36632
NCr	1.21418	1.12766
NCr	1.26006	1.17251
NCr	1.21463	1.12507
HCr	10.6428	9.95156
HCr	8.97845	8.36802
HCr	9.6473	9.02477
HCr	9.89647	9.24137

## Sheet: S2 Table
Rat number	Diet	Sex	Femur Cr (µg/g dry weight)	Femur Cu (µg/g dry weight)	Femur Fe (µg/g dry weight)	Femur Zn (µg/g dry weight)	Femur Mg (mg/g dry weight)	Femur K (mg/g dry weight)	Femur Na (mg/g dry weight)	Femur Ca (mg/g dry weight)	Femur P (mg/g dry weight)		Feces Cr (µg/g dry weight)
1	LCr	Male	3.61493	3.07052	69.9277	204.93	4.02893	2.34203	7.27036	273.915	132.668		4.14176
2	LCr	Male	3.908	6.02226	44.3226	236.36	3.69054	2.07	7.43885	277.902	133.602		5.14007
3	LCr	Male	4.10088	3.24118	51.601	231.464	4.10746	2.40597	7.91859	296.423	142.389		2.89507
4	LCr	Male	3.82345	5.12292	45.4456	230.684	4.22205	2.12039	7.45989	281.956	135.616		3.64782
5	LCr	Male	3.73325	3.30353	45.2672	243.451	4.20558	2.12714	7.38257	276.922	135.063		3.90357
6	LCr	Male	3.73782	3.16166	34.9669	233.817	4.18135	2.18463	7.38515	280.303	136.466		3.2114
7	LCr	Male	3.78871	2.83826	60.8418	224.608	4.17681	2.41972	7.78588	290.103	139.723		3.94251
8	LCr	Male	4.00657	2.76993	48.5282	209.001	3.7015	2.48661	7.91019	289.445	139.785		3.89331
9	LCr	Male	3.70808	3.24182	43.8207	210.928	3.68535	2.4728	7.68342	285.916	137.297		4.68763
10	LCr	Male	3.9126	3.14087	46.0335	218.957	3.88271	2.41583	7.57601	283.343	136.409		5.61643
11	LCr	Female	4.18589	4.06138	75.1715	250.086	4.16642	2.58392	7.33143	286.739	138.864		4.51614
12	LCr	Female	3.40595	4.87686	94.5749	254.846	3.97466	2.10571	7.31273	287.2	138.743		3.70044
13	LCr	Female	3.24364	3.88963	72.39	277.822	4.43849	2.22331	7.33741	289.955	139.01		4.07725
14	LCr	Female	3.63172	3.98036	64.2013	260.106	4.26809	1.96671	7.50854	294.696	139.179		5.58539
15	LCr	Female	3.87461	3.67673	56.5233	302.671	4.62758	1.61363	7.02929	292.677	137.93		3.78672
16	LCr	Female	3.55885	3.95377	99.5847	231.017	4.38722	2.27542	6.98823	279.605	133.128		4.88994
17	LCr	Female	3.76019	4.328	65.7719	255.678	4.31144	2.15396	7.40016	290.977	139.257		4.43272
18	LCr	Female	3.84133	3.69522	33.8729	281.29	4.28897	1.77359	7.52551	288.38	136.852		3.77247
19	LCr	Female	3.72362	4.10306	51.628	247.043	4.11251	2.38223	7.16757	281.911	134.283		5.53333
20	LCr	Female	3.29419	3.7601	61.3018	280.378	4.29999	1.87581	7.19084	288.3	138.173		3.89812
21	NCr	Male	3.37623	3.2945	57.9263	219.83	4.01652	2.16199	7.54904	280.798	133.546		16.4047
22	NCr	Male	3.90131	3.20933	63.6261	231.068	3.87176	2.30636	7.54286	290.524	139.357		15.6065
23	NCr	Male	3.57643	3.25015	80.6375	217.327	3.89778	2.4429	7.78504	288.143	137.312		13.1326
24	NCr	Male	3.96491	3.08992	69.8924	256.486	3.95884	2.30567	7.86481	295.053	140.082		12.5207
25	NCr	Male	3.8742	3.23851	53.1106	250.259	4.3368	2.15928	7.32773	283.7	135.753		14.1186
26	NCr	Male	3.89539	2.79955	40.805	265.351	4.08911	2.29182	7.73626	296.171	140.385		14.8752
27	NCr	Male	3.70285	2.92389	69.3782	259.292	3.93171	2.04836	7.1425	282.872	134.596		13.2745
29	NCr	Male	3.87666	4.29551	56.7915	240.005	3.81782	2.60481	7.55186	278.073	133.214		16.3986
30	NCr	Male	3.74831	3.55573	42.8469	237.296	3.86479	2.42379	7.77842	291.206	137.942		17.1501
31	NCr	Female	3.42737	3.87014	87.9234	270.068	4.29885	2.34805	7.04286	279.14	132.987		16.0695
32	NCr	Female	3.75729	3.54898	80.2859	261.18	4.6095	1.72936	7.31582	291.293	139.195		16.8191
33	NCr	Female	3.58944	4.97418	64.7963	270.954	4.05852	1.77323	6.82935	278.576	130.842		13.8693
34	NCr	Female	4.02633	3.9192	86.3244	272.279	4.52467	2.16101	7.4488	290.453	139.146		14.2938
35	NCr	Female	3.94914	4.60667	95.4454	254.247	4.44936	2.13402	7.24576	286.528	136.232		15.9013
36	NCr	Female	3.4069	4.30918	99.0261	244.174	4.35848	2.41491	7.30611	282.69	133.877		16.5203
37	NCr	Female	3.48376	3.78614	50.2839	283.608	4.52256	2.00684	6.957	283.354	135.292		17.2009
38	NCr	Female	3.65899	3.97667	52.4854	277.956	4.72027	1.82129	7.14274	289.881	135.42		16.8364
39	NCr	Female	3.79493	4.04726	57.0366	254.959	4.21035	2.11567	7.14349	277.954	132.162		21.7613
40	NCr	Female	4.46959	3.90378	59.0967	289.752	4.3616	2.18941	7.3458	290.684	137.894		19.6274
42	HCr	Male	3.97232	4.68338	60.0748	252.666	3.98006	2.21046	7.80685	289.057	137.612		156.245
43	HCr	Male	4.10123	3.06625	63.1191	234.824	4.29238	2.45235	7.68723	291.275	139.42		139.643
44	HCr	Male	3.7337	2.67981	35.827	225.521	4.16415	2.29909	8.13993	295.444	141.177		130.285
45	HCr	Male	3.84684	3.04799	42.3473	253.128	4.0142	2.49924	7.75794	288.694	138.27		157.583
46	HCr	Male	3.97658	3.07397	38.0163	262.899	4.32124	2.17023	7.9618	297.098	141.872		131.765
47	HCr	Male	3.87829	3.01045	55.3588	229.339	3.84221	2.2674	7.84276	293.38	139.244		168.45
48	HCr	Male	3.86896	4.00521	62.727	242.369	3.83363	2.45669	7.91152	292.844	140.156		174.294
49	HCr	Male	3.98887	3.61068	33.9978	240.444	3.88543	2.22106	7.81502	276.588	130.163		163.995
50	HCr	Male	3.74964	3.06063	41.1068	232.89	4.02395	2.52223	7.43326	282.245	133.763		169.767
51	HCr	Female	3.58148	4.20978	46.3463	272.469	4.12491	1.79043	7.32654	287.975	135.038		131.67
52	HCr	Female	3.95931	4.38564	58.3034	278.814	4.20735	1.91618	7.23663	283.417	133.589		158.945
53	HCr	Female	4.16299	4.38534	49.5298	287.067	4.31507	1.83618	7.5192	290.216	138.267		154.837
54	HCr	Female	4.00684	4.00105	49.1239	262.596	4.23333	1.88155	7.40294	279.195	133.755		150.832
55	HCr	Female	3.59938	3.65866	62.8897	298.953	4.52448	2.21424	7.19683	286.694	137.498		133.148
56	HCr	Female	3.96784	3.94732	56.7834	298.674	4.62535	1.59274	6.97957	285.71	134.961		175.044
57	HCr	Female	3.87864	3.7338	63.9036	282.644	4.57918	2.04936	7.37795	297.335	140.671		154.761
58	HCr	Female	3.68895	3.91531	58.0542	258.443	4.403	1.81311	7.26993	288.122	137.458		162.15
59	HCr	Female	3.47732	3.80303	53.1813	272.984	4.16783	2.07201	7.56697	285.109	135.109		165.443
60	HCr	Female	3.99754	3.77656	67.3573	292.068	4.45613	2.01231	7.27951	291.684	138.345		172.519

[truncated: 1 more sheets: S1 Figure]
